# Supplementary material for: A modular biomimetic strategy for the synthesis of macrolide P-glycoprotein inhibitors via Rh-catalyzed C-H activation
Source: Nat Commun. 2020 May 1;11:2151. doi: 10.1038/s41467-020-16084-0 (PMC7195407; doi:10.1038/s41467-020-16084-0)
Supplement: Supplementary file 4 — Supplementary Data 1 [file 41467_2020_16084_MOESM4_ESM.zip]

Archive with 1 entries (1 files):
- 230058_2_supp_4540435_q8gk8x (1).docx
